# Supplementary material for: Clinical improvement of functional mitral and tricuspid regurgitation following transcatheter aortic valve implantation with the NAVITOR VISION system: a case report
Source: Eur Heart J Case Rep. 2026 Jun 22;10(7):ytag479. doi: 10.1093/ehjcr/ytag479 (PMC13344857; doi:10.1093/ehjcr/ytag479)
Supplement: ytag479_Supplementary_Data [file ytag479_supplementary_data.zip]

Archive with 6 entries (6 files):
- Supplementary captions.docx
- Supplementary Figure 1.jpg
- Supplementary Video 1A.mp4
- Supplementary Video 1B.mp4
- Supplementary Video 2A.mp4
- Supplementary VIdeo 2B.mp4
